# Supplementary material for: Understanding Trustful Relationships between Community Health Workers and Vulnerable Citizens during the COVID-19 Pandemic: A Realist Evaluation
Source: Int J Environ Res Public Health. 2022 Feb 22;19(5):2496. doi: 10.3390/ijerph19052496 (PMC8909775; doi:10.3390/ijerph19052496)
Supplement: Supplementary file 1 [file ijerph-19-02496-s001.zip]

Archive with 1 entries (1 files):
- ijerph-1500216-supplementary.pdf
